# Supplementary material for: International clinician perspectives on pandemic-associated stress in supporting people with intellectual and developmental disabilities
Source: BJPsych Open. 2022 Apr 18;8(3):e84. doi: 10.1192/bjo.2022.49 (PMC9059730; doi:10.1192/bjo.2022.49)
Supplement: Supplementary file 1 [file bjosup.zip]

Archive with 2 entries (2 files):
- S2056472422000497sup001.docx
- S2056472422000497sup002.docx
